# Supplementary material for: Exploring Parents’ Concerns Regarding Long-Term Support and Living Arrangements for Their Children with Fragile X Syndrome
Source: Genes (Basel). 2022 Sep 15;13(9):1654. doi: 10.3390/genes13091654 (PMC9498767; doi:10.3390/genes13091654)
Supplement: Supplementary file 1 [file genes-13-01654-s001.zip]

Archive with 1 entries (1 files):
- genes-1886118-supplementary.pdf
